# Supplementary material for: Abiotic Racemization Kinetics of Amino Acids in Marine Sediments
Source: PLoS One. 2013 Aug 12;8(8):e71648. doi: 10.1371/journal.pone.0071648 (PMC3741123; doi:10.1371/journal.pone.0071648)
Supplement: Table S1 — D:L values observed in the heating experiment. (XLSX) [file pone.0071648.s001.xlsx]

## Sheet: steen et al dl raw data
			D:L ratio
temp	depth	elapsed time, hr	Asx	Glx	Ser	Ala
105	surf	0	0.149359	0.0714558	0.0569783	0.0932159
105	surf	4	0.171561	0.0736933	0.0628444	0.0954126
105	surf	7.95	0.179201	0.0749518	0.0661554	0.0957473
105	surf	16.45	0.219031	0.0801369	0.0694681	0.0972775
105	surf	24.0333	0.248376	0.0722597	0.0777021	0.0960802
105	surf	31.6167	0.259058	0.0787336	0.0841497	0.0956154
105	surf	41.1333	0.270423	0.0868354	0.0887334	0.101214
105	surf	55.3	0.325289	0.0942132	0.107491	0.0939581
105	surf	73.7	0.352092	0.0951823	0.127819	0.109059
105	surf	95.9333	0.388862	0.112628	0.143652	0.106704
105	surf	168	0.440056	0.124132	0.176372	0.119259
105	med	0	0.181926	0.0671777	0.0838722	0.108478
105	med	4	0.192064	0.0662314	0.0812483	0.114005
105	med	7.95	0.200832	0.0708657	0.0786478	0.114664
105	med	16.45	0.215766	0.0727469	0.0848999	0.114045
105	med	24.0333	0.212082	0.0735141	0.0774036	0.115612
105	med	31.6167	0.238515	0.0730681	0.088742	0.114461
105	med	41.1333	0.242635	0.0811198	0.0857282	0.116826
105	med	48.1	0.2585	0.0836466	0.0852283	0.117411
105	med	55.3	0.270099	0.0781996	0.0872196	0.116711
105	med	73.7	0.290202	0.0873219	0.103516	0.120637
105	med	95.9333	0.30179	0.0915722	0.124413	0.125436
105	med	168	0.337655	0.105582	0.134487	0.132753
105	deep	0	0.226938	0.0717076	0.105087	0.116516
105	deep	4	0.234104	0.071961	0.0997202	0.118099
105	deep	7.95	0.217479	0.0733489	0.107225	0.112545
105	deep	16.45	0.243753	0.0775693	0.108838	0.113155
105	deep	24.0333	0.245094	0.080254	0.111541	0.109563
105	deep	48.1	0.258684	0.0817617	0.123815	0.117981
105	deep	55.3	0.287695	0.0875012	0.123404	0.115764
105	deep	41.1333	0.271322	0.0811323	0.11463	0.115672
105	deep	73.7	0.294578	0.0919459	0.127775	0.124356
105	deep	31.6167	0.264852	0.0816792	0.113071	0.116645
105	deep	95.9333	0.306588	0.0893364	0.14066	0.12528
105	deep	168	0.347264	0.103063	0.146035	0.131399
80	surf	0	0.158484	0.0719776	0.0504248	0.10183
80	surf	4	0.15591	0.0718934	0.0526518	0.103344
80	surf	8	0.158738	0.0734362	0.0561514	0.0980726
80	surf	16.5	0.158893	0.0722757	0.0530533	0.10003
80	surf	24.0833	0.158214	0.066975	0.0561934	0.0950254
80	surf	48.2667	0.171125	0.0712857	0.0567124	0.0925527
80	surf	74.5	0.176211	0.0693274	0.0581457	0.0967086
80	surf	96.05	0.180182	0.0721475	0.0680149	0.0981727
80	surf	168.033	0.199544	0.0727255	0.0734476	0.100778
80	surf	240.217	0.23459	0.0762628	0.0779715	0.100761
80	surf	361.467	0.253023	0.0751245	0.0874466	0.0983399
80	surf	601.867	0.281657	0.0847762	0.0981913	0.104097
80	med	0	0.197505	0.0741415	0.0922718	0.090601
80	med	4	0.203649	0.0764537	0.0865586	0.0835957
80	med	8	0.191005	0.0703777	0.0912463	0.084485
80	med	16.5	0.193926	0.0729357	0.0941993	0.0839706
80	med	48.2667	0.209947	0.081644	0.0929265	0.0858273
80	med	74.5	0.2186	0.074678	0.087552	0.0893565
80	med	96.05	0.215947	0.0747032	0.0907971	0.0894329
80	med	168.033	0.228842	0.08105	0.0923126	0.0854563
80	med	240.217	0.229659	0.0756953	0.0955895	0.0953715
80	med	361.467	0.249143	0.0795267	0.0989016	0.0979421
80	med	601.867	0.274956	0.0804926	0.0987862	0.0957151
80	deep	0	0.166054	0.0755389	0.102647	0.119424
80	deep	4	0.192061	0.0687371	0.108127	0.11909
80	deep	8	0.184677	0.0612867	0.113145	0.115316
80	deep	16.5	0.18128	0.070459	0.105309	0.119557
80	deep	24.0833	0.173546	0.0712101	0.112749	0.1248
80	deep	48.2667	0.194174	0.0786278	0.109752	0.121828
80	deep	96.05	0.202505	0.0650568	0.0992323	0.120883
80	deep	74.5	0.190845	0.066439	0.110519	0.118775
80	deep	168.033	0.207846	0.0711181	0.106762	0.117805
80	deep	240.217	0.199564	0.0631069	0.109976	0.119481
80	deep	361.467	0.225415	0.0725813	0.104586	0.118856
80	deep	601.867	0.220284	0.0749921	0.127139	0.125208
60	surf	0	0.104234	0.0713533	0.043811	0.0916589
60	surf	144.217	0.118588	0.0693046	0.0544415	0.0972214
60	surf	265.583	0.136487	0.0730712	0.0516797	0.0951627
60	surf	265.583	0.135949	0.0701313	0.053641	0.0942792
60	surf	505.917	0.117418	0.0631389	0.0457065	0.0964906
60	surf	624.25	0.109972	0.0811542	0.0543046	0.0970427
60	surf	861.25	0.128009	0.0797181	0.060448	0.103618
60	surf	1106.25	0.140396	0.0680995	0.0601465	0.10085
60	surf	1582.75	0.122324	0.0768971	0.0687074	0.100064
60	surf	2469.25	0.15378	0.0865186	0.0756112	0.0972901
60	surf	3481.75	0.159345	0.0734612	0.0892901	0.104272
60	surf	3481.75	0.175481	0.0965171	0.0759046	0.106747
60	surf	3956.25	0.127013	0.0867754	0.065671	0.0928544
60	surf	3956.25	0.150392	0.0829885	0.081859	0.106965
60	med	0	0.153466	0.0790373	0.0827365	0.100959
60	med	144.217	0.149982	0.0655973	0.0799574	0.102033
60	med	265.583	0.152886	0.0711865	0.0854106	0.105833
60	med	505.917	0.16159	0.0664171	0.0786702	0.103097
60	med	624.25	0.154326	0.0726807	0.0750814	0.0980553
60	med	861.25	0.165575	0.0695489	0.0781839	0.106384
60	med	1106.25	0.163786	0.0711282	0.0821222	0.108887
60	med	1582.75	0.150277	0.0716833	0.0836486	0.109081
60	med	2469.25	0.157908	0.0701544	0.0774658	0.103044
60	med	3481.75	0.159934	0.0691019	0.0859567	0.101943
60	med	3481.75	0.195898	0.0729439	0.0909723	0.109358
60	med	3956.25	0.191065	0.0760813	0.0822961	0.106638
60	med	3956.25	0.143736	0.0666584	0.0795199	0.109141
60	med	3481.75	0.188834	0.0818391	0.0831712	0.108006
60	deep	0	0.20199	0.0696147	0.104883	0.120697
60	deep	144.15	0.170323	0.0726254	0.106748	0.11531
60	deep	265.483	0.180451	0.0708782	0.112822	0.112637
60	deep	505.9	0.169563	0.0748781	0.109021	0.114657
60	deep	624.15	0.191634	0.0745604	0.101379	0.11473
60	deep	861.15	0.177385	0.0780326	0.113886	0.111252
60	deep	1106.15	0.166364	0.075945	0.10934	0.118835
60	deep	1582.65	0.171523	0.0817127	0.11927	0.117898
60	deep	2469.15	0.180861	0.0767642	0.10379	0.12025
60	deep	3479.65	0.200829	0.0851871	0.126375	0.119306
60	deep	3479.65	0.23656	0.0760279	0.112656	0.116714
60	deep	3956.15	0.232408	0.080032	0.123255	0.125478
60	deep	3956.15	0.192857	0.0787532	0.114459	0.125683
60	deep	2469.15	0.200014	0.0787469	0.11306	0.118222
50	surf	0	0.0998025	0.0787139	0.0547481	0.0932244
50	surf	505.9	0.115517	0.0589878	0.0522751	0.0858059
50	surf	624.15	0.113109	0.0698085	0.0544378	0.0928008
50	surf	861.15	0.118047	0.0692796	0.0541348	0.0913007
50	surf	1106.15	0.119243	0.0708589	0.0533731	0.0921625
50	surf	1582.65	0.121448	0.0771466	0.0560709	0.0939405
50	surf	2469.15	0.124156	0.0745734	0.0604508	0.101323
50	surf	3479.65	0.121015	0.0751428	0.0622946	0.0982234
50	surf	3479.65	0.11741	0.0637333	0.0648608	0.0899778
50	surf	3956.15	0.13545	0.0748833	0.060248	0.0936504
50	surf	3956.15	0.130517	0.0713623	0.0663594	0.100256
50	surf	505.9	0.111832	0.0660677	0.0489881	0.0859825
50	surf	0	0.111808	0.0677811	0.0531792	0.094008
50	med	0	0.122589	0.0563907	0.0857518	0.103566
50	med	144.15	0.132906	0.0702093	0.0787328	0.103728
50	med	505.9	0.160005	0.0627554	0.0804231	0.108266
50	med	624.15	0.158603	0.073164	0.0788893	0.0972923
50	med	861.15	0.133047	0.066471	0.0824556	0.109419
50	med	1106.15	0.140223	0.0619349	0.0832953	0.109333
50	med	1582.65	0.137636	0.0702169	0.0794837	0.103825
50	med	2469.15	0.099847	0.0590344	0.093319	0.108842
50	med	3479.65	0.127195	0.0618391	0.0879748	0.105796
50	med	3479.65	0.138211	0.0658468	0.094967	0.106539
50	med	3956.15	0.141281	0.0695295	0.0857414	0.106348
50	med	3956.15	0.141162	0.0684034	0.0866118	0.108328
50	med	2469.15	0.148919	0.0572374	0.0800383	0.10376
50	med	3956.15	0.13078	0.0660361	0.0936933	0.10514
50	deep	0	0.177907	0.0620771	0.101162	0.114123
50	deep	144.15	0.15086	0.0725011	0.104408	0.11223
50	deep	505.9	0.175407	0.0722929	0.106225	0.114142
50	deep	624.15	0.147327	0.0802926	0.105885	0.112604
50	deep	861.15	0.163599	0.0702183	0.103105	0.110777
50	deep	1106.15	0.15354	0.065843	0.108377	0.116424
50	deep	1582.65	0.184005	0.0677887	0.0989129	0.110812
50	deep	2469.15	0.176221	0.0625895	0.104705	0.118726
50	deep	3479.65	0.161901	0.0713704	0.10744	0.119044
50	deep	3479.65	0.176498	0.075758	0.104319	0.114812
50	deep	3956.15	0.172296	0.0741467	0.119815	0.116027
50	deep	3956.15	0.203297	0.0743869	0.105346	0.12107
50	deep	0	0.159918	0.069283	0.103561	0.115535
50	deep	2469.15	0.205184	0.0700008	0.114966	0.116643
